# Supplementary material for: LDHB Overexpression Can Partially Overcome T Cell Inhibition by Lactic Acid
Source: Int J Mol Sci. 2022 May 26;23(11):5970. doi: 10.3390/ijms23115970 (PMC9180663; doi:10.3390/ijms23115970)
Supplement: Supplementary file 1 [file ijms-23-05970-s001.zip]

Archive with 1 entries (1 files):
- ijms-1716721-supplementary.pdf
